# Supplementary material for: Transient Replication in Specialized Cells Favors Transfer of an Integrative and Conjugative Element
Source: mBio. 2019 Jun 11;10(3):e01133-19. doi: 10.1128/mBio.01133-19 (PMC6561031; doi:10.1128/mBio.01133-19)
Supplement: TEXT S1 [file mBio.01133-19-s0001.txt]

%16.14.2019 Roxane Moritz Lausanne University
% This script is use to analyse the clist from SuperSegger for CFP foci
% during time-lapses

%The first step is to LOAD THE DATA (Change the directory according to your needs, where the xy files are)
FolderName='/Volumes/DMF/GROUPS/gr_Vandermeer/Imagerie/Francois/timelapse_experiments/replication/20161128/raw_images/sS_images_P04_P05_P06_P07_P08_P09_P10_P11';
FLmcherry=1 % 1 if fl1; 2 if fl2

fromXY=1;% You might have several replicats of your experiment, here you can choose which XY to load and work on
toXY=6; 
% For each replicate, load the clist. clist(1) correspond to the clist of
% the first replicate.
clear clist
for XY=fromXY:toXY
    xy=(['xy',num2str(XY)]);
    FileFolder=fullfile(FolderName, xy);
    FileName=[num2str('clist.mat')];
    Fullpath=fullfile(FileFolder, FileName);
    clist(XY)=load(Fullpath);
end


%% Concatenate all the clist in CLIST
CLIST=[];
for XY=fromXY:toXY
    CLIST=vertcat(CLIST,clist(XY).data3D);
end
definitionClist=clist(XY).def3D;


%% QQplot in order to determine the thersold limit for Tc/NonTc 
QQPlotMode=2 % Indicate 1 for the automatique; 2 for the interactive
Frame=1; % do it on the frame 1
FL=[]
if FLmcherry==1
    FL=6
elseif FLmcherry==2
    FL=8
end
mCherry=CLIST(:,FL,Frame); 
FLUO=mCherry(mCherry>0);


figure(1)
if QQPlotMode==1 % QQplot based on CI95
    M=mean(FLUO);
    S=std(FLUO);
    Q1=M-1.96*S;
    Q3=M+1.96*S;
    medianNONTC=median(FLUO);
    TitlePlot='   CI95';
end

if QQPlotMode==2 % Interactive QQplot
    h=qqplot(FLUO);
    [x,y] = ginput(2)
    FLUOmain=FLUO(FLUO>y(1) & FLUO<y(2));
    medianNONTC=median(FLUOmain);
    Q3=quantile(FLUOmain,0.75); Q1=quantile(FLUOmain,0.25);
    TitlePlot='   Interactive';
end

h=[];
h=qqplot(FLUO);
h(2).Color = 'none';
h(3).Color = 'none';
XIQR=h(1).XData(h(1).YData>Q1 & h(1).YData<Q3);
YIQR=h(1).YData(h(1).YData>Q1 & h(1).YData<Q3);

p=polyfit(XIQR,YIQR,1);
limitTcUP=2.576*p(1)+medianNONTC;

title(['Frame ', num2str(Frame) ,' n=',num2str(length(FLUO(~isnan(FLUO)))),TitlePlot]);
%ylabel(F);
hold on
XLIM=xlim;
YLIM=ylim;
plot([XLIM(1) XLIM(2)],[limitTcUP limitTcUP],'--g'); % add the line for limitTC
text(-2, limitTcUP-3,['Cutoff=',num2str(limitTcUP)],'Color','black'); % add a text to the line

if QQPlotMode==2
    plot([x(1) x(1)],[YLIM(1) YLIM(2)],'-k'); % add the selection of the min
    plot([x(2) x(2)],[YLIM(1) YLIM(2)],'-k'); % add the selection of the max
end

plot([XLIM(1) XLIM(2)],[medianNONTC medianNONTC],'-k'); % add the line for the median cut
text(-3, medianNONTC+2,['Median=',num2str(medianNONTC)],'Color','black'); % add a text
xreg=XLIM(1):XLIM(2);
yreg=p(1)*xreg+p(2);
plot(xreg(yreg>YLIM(1)),yreg(yreg>YLIM(1)),'--r');

PercentTC=sum(FLUO>limitTcUP)/length(FLUO)*100; % Percent tc
MEANtc=mean(FLUO(FLUO>limitTcUP)); % Mean tc
SDtc=std(FLUO(FLUO>limitTcUP));% STD tc
MEANnontc=mean(FLUO(FLUO<=limitTcUP)); % Mean non tc
SDnontc=std(FLUO(FLUO<=limitTcUP)); % STD non tc
hold on
text(XLIM(1), limitTcUP+3,['PercentTC = ',num2str(PercentTC),'  MEANtc = ',num2str(MEANtc),'  SDtc = ',num2str(SDtc),'  MEANnontc = ',num2str(MEANnontc),'  SDnontc = ',num2str(SDnontc)],'Color','black'); % add a text above the line

%% Add a column with the XY reference
for XY=fromXY:toXY
    for cell=1:length(clist(XY).data3D(:,1,1))
        clist(XY).data3D(cell,124,:)=XY;
    end
end

% Add a new column (125) to determine if it is a non tc (0) a tc (1) or
% between (2), delete the cells without mother
for XY=fromXY:toXY
    for cell=1:length(clist(XY).data3D(:,1,1))
        if clist(XY).data(cell,4)==1 % birth at frame1
            if clist(XY).data3D(cell,FL,1)>=limitTcUP
                clist(XY).data3D(cell,125,:)=1;
            elseif clist(XY).data3D(cell,FL,1)<limitTcUP % change to DOWN if you have two limits
                clist(XY).data3D(cell,125,:)=0;
                offsprings=nan(31,1); % check number of offsprings
                offsprings(1)=clist(XY).data(cell,1);
                for num=1:15
                    if offsprings(num)>0
                        offsprings(num*2)=clist(XY).data(offsprings(num),152);
                        offsprings(num*2+1)=clist(XY).data(offsprings(num),153);
                    end
                end
                if length(offsprings(offsprings>0))<9
                    ind_c=offsprings(offsprings>0);
                    clist(XY).data3D(ind_c,:,:)=nan; % remove all the nontc that have less than 8 total offsprings
                end
            end
        elseif clist(XY).data(cell,4)>1
            mother=clist(XY).data(cell,151);
            if mother==0
                clist(XY).data3D(cell,:,:)=nan; % delete the cells that don't have mother
            else
                clist(XY).data3D(cell,125,:)=clist(XY).data3D(mother,125,:); % if the mother is a tc, the daughter too.
            end
        end
    end
end

CLIST=[];
for XY=fromXY:toXY
    CLIST=vertcat(CLIST,clist(XY).data3D);
end

definitionClist=clist(XY).def3D;
definitionClist(124)=cellstr('replicat');
definitionClist(125)=cellstr('tc/nontc/inter');
%% If you want to check only some frames
CLIST=CLIST(:,:,1:31); % from 1 to 31

%% Use a score limit for the foci detection, and replace by nan all information about foci that are under the score 
limit_foci_score=6; % adjust what you want
limit_intensity=6; % adjust what you want


a=[];
b=[];
c=[];
if FLmcherry==1
    a=47;
    b=49;
    c=50;
elseif FLmcherry==2
    a=11;
    b=13;
    c=14;
end


for frame=1:length(CLIST(1,1,:))
    for cell=1:length(CLIST(:,1,frame))
        for foci=1:9
            if CLIST(cell,b+((foci-1)*4),frame)<limit_foci_score || CLIST(cell,c+((foci-1)*4),frame)<limit_intensity
                CLIST(cell,(a:c)+((foci-1)*4),frame)=nan;
            end
        end
    end
end

% Calcul number of foci CFP in each cell
for frame=1:length(CLIST(1,1,:))
    for cell=1:length(CLIST(:,1,frame))
        nCFP=0;
        for foci=1:9
            if CLIST(cell,b+((foci-1)*4),frame)>=0
                nCFP=nCFP+1;
            end
        end
        CLIST(cell,126,frame)=nCFP;
    end
end
definitionClist(126)=cellstr('number CFP foci');

%% In order to test each xy growth curve
for xy=fromXY:toXY
    for frame=1:length(CLIST(1,1,:))
        index1=find(CLIST(:,2,frame)>0); % present at that frame
        index2=find(CLIST(:,124,frame)==xy); % xy
        index=intersect(index1,index2);
        t=CLIST(index,2,frame);
        nr_cells(xy,frame)=length(t(t>0));
    end
    plot(1:length(CLIST(1,1,:)),nr_cells)
end
xlabel('Frames')
ylabel('nr cells')


%% Give table with the number of cells in each categories of number of foci over the time (data that I used in the excel sheet)
TABLE_TC=nan(10,length(CLIST(1,1,:)));
for frame=1:length(CLIST(1,1,:))
    index1=find(CLIST(:,2,frame)>0); % present at that frame
    index2=find(CLIST(:,125,frame)==1);
    index=intersect(index1,index2);
    t=tabulate(CLIST(index,126,frame));
    for i=1:size(t,1)
        TABLE_TC(t(i)+1,frame)=t(i,2);
    end
end

TABLE_non_TC=nan(10,length(CLIST(1,1,:)));
for frame=1:length(CLIST(1,1,:))
    index1=find(CLIST(:,2,frame)>0); % present at that frame
    index2=find(CLIST(:,125,frame)==0);
    index=intersect(index1,index2);
    t=tabulate(CLIST(index,126,frame));
    for i=1:size(t,1)
        TABLE_non_TC(t(i)+1,frame)=t(i,2);
    end
end

%% Maximum foci number for each cell in tc
temp=CLIST(:,2,:);
temp2=permute(temp,[3 1 2]);
temp2_max=max(temp2);
ind=isnan(temp2_max);
index1=find(ind==0); % cells that existe for at leaste one time point
index2=find(CLIST(:,125,1)==1); 
index=intersect(index1,index2);

data=CLIST(index,126,:);
data2=permute(data, [1 3 2]);
data2_max=max(data2');

%Give the tabulation with the number of cells with the corresponding number
%of foci and the percentage in each category
TCdata2_max_tabu=tabulate(data2_max)
%% Maximum foci number for each cell in nontc
temp=CLIST(:,2,:);
temp2=permute(temp,[3 1 2]);
temp2_max=max(temp2);
ind=isnan(temp2_max);
index1=find(ind==0); % cells that existe for at leaste one time point
index2=find(CLIST(:,125,1)==0); 
index=intersect(index1,index2);

data=CLIST(index,126,:);
data2=permute(data, [1 3 2]);
data2_max=max(data2');

%Give the tabulation with the number of cells with the corresponding number
%of foci and the percentage in each category
nonTCdata2_max_tabu=tabulate(data2_max)

%% Find cell
[row_pos,framE]=find(CLIST(:,126,:)>4) %find all the cells that have more than 4 foci

% XY, Cell ID, tc or not
%124=xy
%125=tc
CLIST(row_pos,125,9)
